# Supplementary material for: Combining the HCT-CI, G8, and AML-Score for Fitness Evaluation of Elderly Patients with Acute Myeloid Leukemia: A Single Center Analysis
Source: Cancers (Basel). 2023 Feb 4;15(4):1002. doi: 10.3390/cancers15041002 (PMC9954486; doi:10.3390/cancers15041002)
Supplement: Supplementary file 1 [file cancers-15-01002-s001.zip]

Archive with 1 entries (1 files):
- cancers-2085536-supplementary.pdf
